# Supplementary material for: Pathogenic germline variants are associated with poor survival in stage III/IV melanoma patients
Source: Sci Rep. 2020 Oct 19;10:17687. doi: 10.1038/s41598-020-74956-3 (PMC7572377; doi:10.1038/s41598-020-74956-3)
Supplement: Supplementary file 2 — Supplementary Tables. [file 41598_2020_74956_MOESM2_ESM.xlsx]

## Sheet: Title Page
Pathogenic germline variants are associated with poor survival in stage III/IV melanoma patients
Lauren G. Aoude1, Vanessa F. Bonazzi1, Sandra Brosda1, Kalpana Patel1, Lambros T. Koufariotis2, Harald Oey1, Katia Nones2, Scott Wood2, John V. Pearson2, James M. Lonie1, Melissa Arneil3, Victoria Atkinson4,5, B. Mark Smithers4,5, Nicola Waddell2, Andrew P. Barbour1,4
1. The University of Queensland Diamantina Institute, The University of Queensland, Woolloongabba, QLD, 4102, Australia
2. QIMR Berghofer Medical Research Institute, Herston, QLD, 4006, Australia
3. Princess Alexandra Hospital, Division of Cancer Services, Woolloongabba, QLD, 4102, Australia
4. Princess Alexandra Hospital, Queensland Melanoma Project, Woolloongabba, QLD, 4102, Australia
5. Faculty of Medicine, University of Queensland, St Lucia, QLD, 4067, Australia

## Sheet: Table S1
Table S1. Detailed clinical information regarding the study cohort
Abbreviations: wt, wild-type; AWD, alive with disease; DWD, Dead with disease; NED, No evidence of disease; na, not applicable
ID	Sex	Age at Surgery	Histology	Site of Primary	Tissue sampled	Overall Stage	TNM stage (AJCC 8th edition)	BRAF Status	Disease Status	BRAFi + MEKi	BRAFi + MEKi Time Point	Immunotherapy	Immunotherapy Time Point	OS	PFS	OS (months)	PFS (months)	SNV count	TMB (Mut/Mb)	Germline mutation	Sequencing platform	Read Depth Tumour	Read Depth Normal	Minimum coverage of 80% of the targeted region Tumour	Minimum coverage of 80% of the targeted region Normal
MelR014	F	36.4329	Superficial Spreading Melanoma	Trunk	Lymph Node	IIIB	T2a N2b M0	V600E	DWD	Dabrafenib + Trametinib	Adjuvant	Pembrolizumab	Palliative	1	1	22.1918	6.27945	851	6.8		HiSeq4000	254.78	60.21	119	30
MelR015	M	72.6466	Nodular Melanoma	Trunk	Lymph Node	IIID	T3a N3b M0	V600E	AWD	Dabrafenib + Trametinib Vemurafenib + Cobimetinib	Adjuvant	Pembrolizumab	Palliative	0	1	35.4411	8.84384	938	6		HiSeq4000	337.84	57.55	136	25
MelR040	F	41.2301	Not Specified	Extremity	Small Intestine	IV	TX N0 M1	V600E	DWD	Dabrafenib + Trametinib	Palliative	Pembrolizumab	Palliative	1	1	15.7479	11.7699	984	7.9		HiSeq4000	261.87	57.53	127	28
MelR041	M	41.2521	Superficial Spreading Melanoma	Extremity	Lymph Node	IIIB	T3a N1b M0	wt	NED	no	na	no	na	0	0	45.6	45.6	36608	285.9	XPC p.R579*	HiSeq4000	304.57	58.65	147	28
MelR043	F	63.5041	Nodular Melanoma	Trunk	Lymph Node	IIIB	T4b N1a M0	V600E	DWD	Dabrafenib + Trametinib	Palliative	no	na	1	1	11.1123	3.91233	1779	14		HiSeq4000	265.56	66.65	132	33
MelR049	M	40.9534	Superficial Spreading Melanoma	Trunk	Lymph Node	IIIC	T4b N2b M0	V600E	DWD	Dabrafenib + Trametinib	Palliative	no	na	1	1	7.98904	1.80822	521	4	MRE11A p.R364*	HiSeq4000	278.52	90.68	135	45
MelR050	F	62.9616	Superficial Spreading Melanoma	Extremity	Lymph Node	IIIC	T3b N3b M0	wt	NED	no	na	no	na	0	1	43.2	33.074	1183	7.7		HiSeq4000	333.66	52.98	139	25
MelR054	M	51.7753	Unknown Primary	Unknown	Lymph Node	IIIC	T0 N2b M0	wt	DWD	no	na	Pembrolizumab Ipilimumab	Palliative	1	1	32.6795	19.7	230	1.7	CDK4 p.R24C	HiSeq4000	311.03	71.15	141	34
MelR055	M	43.2055	Superficial Spreading Melanoma	Trunk	Lymph Node	IIIB	T1a N1b M0	wt	DWD	no	na	no	na	1	1	30.7068	7.56164	6541	44.5		HiSeq4000	360.46	70.56	153	29
MelR059	M	80.8877	Superficial Spreading Melanoma	Extremity	Lymph Node	IIIC	T3a N3b M0	wt	AWD	no	na	Pembrolizumab	Palliative	0	1	50.2356	11.1781	7930	61.4		HiSeq4000	314.12	69.04	148	33
MelR061	F	68.8603	Unknown Primary	Unknown	Gastric	IV	T0 N0 M1	wt	NED	no	na	no	na	0	0	47.0137	47.0137	1434	10.9		HiSeq4000	319.69	63.66	157	31
MelR062	M	46.2192	Unknown Primary	Unknown	Lymph Node	IIIB	T0 N1b M0	wt	AWD	no	na	Pembrolizumab	Palliative	0	1	46.8493	6.04932	582	3.5		HiSeq4000	464.01	96.62	196	41
MelR065	F	29.474	Superficial Spreading Melanoma	Head	Lymph Node	IIIB	T2a N2b M0	wt	NED	no	na	Pembrolizumab	Adjuvant	0	0	45.2384	45.2384	25324	199.4		HiSeq4000	274.03	60.65	137	30
MelR066	M	53.1288	Unknown Primary	Unknown	Lymph Node	IIIB	T0 N1b M0	wt	NED	no	na	no	na	0	0	37.9397	37.9397	5520	43.9		HiSeq4000	291.87	61.9	140	30
MelR073	M	57.1671	Superficial Spreading Melanoma	Trunk	Lymph Node	IIIB	T2a N1b M0	V600E	NED	no	na	Pembrolizumab	Adjuvant	0	1	49	5.45753	1138	8.9		HiSeq4000	333.86	69.22	158	34
MelR074	M	54.5452	Nodular Melanoma	Extremity	Lymph Node	IIIC	T3b N2b M0	wt	AWD	no	na	Pembrolizumab	Adjuvant	0	1	42.0164	2.07123	2767	18		HiSeq4000	349.35	76.98	148	33
MelR081	M	85.1507	Superficial Spreading Melanoma	Trunk	Lymph Node	IV	T3b N1b M1	V600E	DWD	Dabrafenib + Trametinib	Adjuvant	Pembrolizumab	Palliative	1	1	15.189	15.189	609	4.7		HiSeq4000	311.39	58.97	150	28
MelR082	M	51.4356	Not Specified	Extremity	Lymph Node	IIIB	T3a N1b M0	wt	DWD	no	na	Pembrolizumab	Palliative	1	1	36.9863	9.36986	5854	38.5	ATM p.H2555_T2556delinsQ*	HiSeq4000	366.57	81.85	154	35
MelR087	M	74.7151	Unknown Primary	Unknown	Omentum	IV	T0 N1b M1	wt	NED	no	na	Pembrolizumab	Palliative	0	0	41.9178	41.9178	8991	71.3		HiSeq4000	269.96	65.04	128	31
MelR089	F	74.3562	Not Specified	Trunk	Lymph Node	IIIC	T1b N3b M0	V600E	DWD	Dabrafenib + Trametinib	Palliative	Pembrolizumab	Palliative	1	1	15.3534	7.49589	2631	17.1		HiSeq4000	343.48	73.43	143	32
MelR117	M	64.9233	Unknown Primary	Unknown	Lymph Node	IIIC	T0 N3c M0	V600E	AWD	Dabrafenib + Trametinib	Adjuvant	no	na	0	1	33.6986	3.8137	1529	14.9		HiSeq4000	424.43	78.71	193	37
MelR121	M	72.5836	Not Specified	Head	Lymph Node	IIIB	T3a N1b M0	L601E	NED	no	na	no	na	0	0	27.5178	27.5178	7682	75.1		HiSeq4000	435.26	86.95	199	27
MelR132	M	33.9562	Nodular Melanoma	Extremity	Lymph Node	IIIB	T3a N1b M0	V600E	NED	Dabrafenib + Trametinib	Adjuvant	Pembrolizumab	Palliative	0	1	27.3205	6.67397	1614	10.8		HiSeq4000	327.18	72.32	116	29
MelR137	M	58.5342	Nodular Melanoma	Head	Lymph Node	IIIC	T2b N3b M0	V600K	AWD	Dabrafenib + Trametinib	Palliative	Ipilimumab + Nivolumab	Palliative	0	1	31.1014	1.87397	2179	16.8		HiSeq4000	327.22	59.32	154	29
MelR147	M	55.3534	Unknown Primary	Unknown	Lymph Node	IIIB	T0 N1b M0	V600E	NED	no	na	no	na	0	0	36.8877	36.8877	1531	12		HiSeq4000	311.21	59.94	147	29
MelR158	M	75.4	Unknown Primary	Unknown	Subcutaneous lesion	IV	T0 N1b M1	wt	DWD	no	na	Pembrolizumab	Palliative	1	1	9.23836	7.4	3044	29.3	RECQL4 c.2464-1G>T	NextSeq500	794.9	562.56	530	404
MelR162	M	77.6356	Nodular Melanoma	Extremity	Lymph Node	IIIC	T4b N1b M0	V600K	DWD	Dabrafenib Dabrafenib + Trametinib Vemurafenib + Cobimetinib	Palliative	Pembrolizumab	Palliative	1	1	25.1507	23.4411	156	1.7	POLH p.Asp74_Leu75del	NextSeq500	796.36	1173.04	476	743
MelR166	M	61.2575	Nodular Melanoma	Extremity	Lymph Node	IIIB	T2b N0 M0	wt	DWD	no	na	Pembrolizumab	Palliative	1	1	7.59452	6.67397	2143	17		HiSeq4000	293.45	64.9	138	32
MelR167	M	56.7781	Unknown Primary	Unknown	Lymph Node	IIIC	T0 N3b M0	wt	AWD	no	na	Pembrolizumab	Palliative	0	1	32.9425	0.526027	3532	28.1		HiSeq4000	297.64	57.27	148	28
MelR172	M	39.537	Unknown Primary	Unknown	Lymph Node	IIIB	T0 N1b M0	V600E	AWD	no	na	no	na	0	1	30.9041	16.6356	102	1.1		NextSeq500	791.82	639.2	564	466
MelR176	M	73.2384	Spindle Cell	Head	Lymph Node	IIIC	T4b N2b M0	wt	DWD	no	na	Pembrolizumab	Adjuvant	1	1	10.6521	8.21918	5733	62.9		NextSeq500	745.22	743.74	505	571
MelR179	M	58.1534	Unknown Primary	Unknown	Lymph Node	IIIC	T0 N3b M0	wt	NED	no	na	no	na	0	0	30.0822	30.0822	18954	123.1		HiSeq4000	416.48	62.31	177	27
MelR184	M	64.6164	Nodular Melanoma	Trunk	Lymph Node	IIIC	T4a N2b M0	wt	AWD	no	na	Pembrolizumab Ipilimumab	Palliative	0	1	27.4849	11.4082	3689	25.3		HiSeq4000	358.31	73.23	142	30
MelR191	M	28.3671	Nodular Melanoma	Head	Lymph Node	IIIB	T3a N1b M0	V600E	DWD	Dabrafenib + Trametinib	Adjuvant	Ipilimumab + Nivolumab	Palliative	1	1	5.06301	0.920548	1209	7.8	CDKN2A c.-34g>t	HiSeq4000	459.82	90.84	182	39
MelR193	F	85.1068	Amelanotic	Extremity	Lymph Node	IIIB	T2b N1b M0	wt	AWD	no	na	Pembrolizumab	Palliative	0	1	24.4603	3.05753	1546	10.3		HiSeq4000	331.47	71.4	121	31
MelR200	F	79.9699	Superficial Spreading Melanoma	Extremity	Lymph Node	IIIC	T3b N2b M0	T599I	NED	no	na	no	na	0	0	26.7616	26.7616	3476	21.5		HiSeq4000	495.53	98.64	210	42
MelR209	F	39.2712	Melanoma in junctional naevus	Trunk	Ovary	IV	T1b N1b M1	L584F	DWD	Dabrafenib + Trametinib	Palliative	no	na	1	1	3.48493	1.64384	1013	11.2		NextSeq500	1053.35	660.57	700	449
MelR219	M	64.2904	Superficial Spreading Melanoma	Head	Lymph Node	IV	T2a N1b M1	wt	AWD	no	na	Pembrolizumab	Palliative	0	1	20.3507	11.3425	2279	24.6		NextSeq500	499.3	373.55	345	284
MelR221	M	49.4521	Superficial Spreading Melanoma	Trunk	Intransit lesion	IV	T3a N1b M1	wt	AWD	no	na	Pembrolizumab	Palliative	0	1	24.2301	23.3096	2327	24.4		NextSeq500	587.6	540.83	395	408
MelR225	F	59.4877	Nodular Melanoma	Extremity	Lymph Node	IIIC	T3b N1b M0	wt	DWD	no	na	Pembrolizumab	Palliative	1	1	4.43836	4.43836	1044	9.8		NextSeq500	568.51	608.22	411	495
MelR260	M	73.7808	Superficial Spreading Melanoma	Trunk	Subcutaneous lesion	IV	T4a N1b M1	V600E	AWD	Dabrafenib + Trametinib	Adjuvant	no	na	0	1	23.1452	3.25479	181	1.9		NextSeq500	899.42	602.66	611	444
MelR267	F	77.0301	Superficial Spreading Melanoma	Head	Lymph Node	IIIB	T2a N1b M0	wt	AWD	no	na	Pembrolizumab	Palliative	0	1	14.7616	13.8082	847	7.8		NextSeq500	684.1	664.16	513	540
MelR283	F	78.8027	Unknown Primary	Unknown	Lymph Node	IIIC	T0 N2b M0	wt	NED	no	na	no	na	0	0	16.3726	16.3726	18455	118.7		HiSeq4000	454.61	100.54	198	43
MelR292	F	88.326	Unknown Primary	Unknown	Lymph Node	IIIB	T0 N1b M0	wt	AWD	no	na	no	na	0	1	13.2164	1	608	5.8		NextSeq500	634.73	587.97	487	485

## Sheet: Table S2
Table S2. Cancer predisposition genes selected for germline analysis
Gene Symbol	Gene Name	Location	Chromosome Band	Major Tumour Types	Cancer Syndrome	Mode of Inheritance	Gene Classification	Source
ABCB11	ATP-binding cassette, sub-family B (MDR/TAP), member 11	chr2:169779448-169887832	2q31.1	Hepatocellular carcinoma Cholangiocarcinoma	Progressive familial intrahepatic cholestasis	autosomal recessive	Not classified	Huang et al.
ALK	anaplastic lymphoma kinase (Ki-1)	chr2:29193224-29920659	2p23	neuroblastoma	familial neuroblastoma	autosomal dominant	Oncogene	COSMIC, Huang et. al.
APC	adenomatous polyposis of the colon gene	chr5:112754891-112844126	5q21	colorectal, pancreatic, desmoid, hepatoblastoma, glioma, other CNS	adenomatous polyposis coli; Turcot syndrome	autosomal recessive	Tumor Suppressor Gene	ACMG, COSMIC, Huang et. al.
APOBEC3B	apolipoprotein B mRNA editing enzyme catalytic subunit 3B	chr22:38982454-38992445	22q13.1	breast cancer		autosomal recessive	Oncogene; Tumor Suppressor Gene	COSMIC
AR	Androgen Receptor	X:67545147-67723841	Xq12			autosomal dominant	Oncogene	COSMIC
ATM	ataxia telangiectasia mutated	chr11:108227625-108365508	11q22.3	leukaemia, lymphoma, medulloblastoma, glioma	ataxia-telangiectasia	autosomal recessive	Tumor Suppressor Gene	COSMIC, Huang et. al.
ATR	ATR serine/threonine kinase	chr3:142449429-142578704	3q23	oropharyngeal	familial cutaneous telangiectasia and cancer syndrome	autosomal dominant	Tumor Suppressor Gene	COSMIC, Huang et. al.
AXIN2	axin 2	chr17:65529976-65558620	17q24.1	colorectal carcinoma	oligodontia-colorectal cancer syndrome	autosomal recessive	Tumor Suppressor Gene	COSMIC, Huang et. al.
BAP1	BRCA1 associated protein-1 (ubiquitin carboxy-terminal hydrolase)	chr3:52402288-52409878	3p21.31-p21.2	mesothelioma, uveal melanoma		autosomal recessive	Tumor Suppressor Gene	COSMIC, Huang et. al.
BARD1	BRCA1 associated RING domain 1	chr2:214728676-214809569	2q35	ovarian cancer, breast cancer, endometrioid cancer		autosomal dominant	Tumor Suppressor Gene	COSMIC, Hu C et. al.
BLM	Bloom Syndrome	chr15:90747393-90815279	15q26.1	leukaemia, lymphoma, skin squamous cell, other tumour types	Bloom syndrome	autosomal recessive	Tumor Suppressor Gene	COSMIC, Huang et. al.
BMPR1A	bone morphogenetic protein receptor, type IA	chr10:86876019-86923719	10q22.3	gastrointestinal polyps	juvenile polyposis	autosomal recessive	Oncogene; Tumor Suppressor Gene	ACMG, COSMIC, Huang et. al.
BRAF	V-RAF MURINE SARCOMA VIRAL ONCOGENE HOMOLOG B1	chr7:140715950-140924763	7q34		RASopathy (Cardiofaciocutaneous Syndrome, Noonan Syndrome 7, and LEOPARD Syndrome 3)	autosomal dominant	Oncogene	Huang et al.
BRCA1	familial breast/ovarian cancer gene 1	chr17:43045678-43124096	17q21	breast, ovarian	hereditary breast/ovarian cancer	autosomal recessive	Tumor Suppressor Gene	ACMG, COSMIC, Huang et. al.
BRCA2	familial breast/ovarian cancer gene 2	chr13:32316461-32398770	13q12	breast, ovarian, pancreatic, leukaemia (FANCB, FANCD1)	hereditary breast/ovarian cancer	autosomal recessive	Tumor Suppressor Gene	ACMG, COSMIC, Huang et. al.
BRIP1	BRCA1 interacting protein C-terminal helicase 1	chr17:61683296-61861539	17q22	AML, leukaemia, breast	Fanconi anaemia J, breast cancer susceptiblity	autosomal recessive	Tumor Suppressor Gene	COSMIC, Huang et. al.
BUB1B	BUB1 budding uninhibited by benzimidazoles 1 homolog beta (yeast)	chr15:40161221-40220759	15q15	rhabdomyosarcoma	mosaic variegated aneuploidy	autosomal recessive	Tumor Suppressor Gene	COSMIC, Huang et. al.
CBL	Cbl proto-oncogene, E3 ubiquitin protein ligase	chr11:119076752-119178859	11q23	JMML	Noonan syndrome	autosomal dominant	Oncogene	Huang et al.
CDC73	cell division cycle 73	chr1:193122201-193250712	1q21-q31	parathyroid adenoma, multiple ossifying jaw fibroma	hyperparathyroidism-jaw tumour syndrome	autosomal recessive	Tumor Suppressor Gene	COSMIC, Huang et. al.
CDH1	cadherin 1, type 1, E-cadherin (epithelial) (ECAD)	chr16:68737416-68833499	16q22.1	gastric	familial gastric carcinoma	autosomal recessive	Tumor Suppressor Gene	COSMIC, Huang et. al.
CDK4	cyclin-dependent kinase 4	chr12:57748525-57751717	12q14	melanoma	familial malignant melanoma	autosomal dominant	Oncogene	COSMIC, Huang et. al.
CDKN1B	cyclin-dependent kinase inhibitor 1B (p27, Kip1)	chr12:12717840-12718946	12p13.1-p12	pituitary, parathyroid	multiple endocrine neoplasia type IV	autosomal recessive	Tumor Suppressor Gene	COSMIC, Huang et. al.
CDKN1C	CYCLIN-DEPENDENT KINASE INHIBITOR 1C	chr11:2883217-2,885,815	11p15.4	embryonal tumors	Beckwith-Wiedemann Syndrome	autosomal dominant	Not classified	Huang et al.
CDKN2A	cyclin-dependent kinase inhibitor 2A (p16(INK4a)) gene	chr9:21968229-21974827	9p21	melanoma, pancreatic	familial malignant melanoma	autosomal recessive	Tumor Suppressor Gene	COSMIC, Huang et. al.
CEBPA	CCAAT/enhancer binding protein (C/EBP), alpha	chr19:33790840-33793470	19q13.1	Myeloid hematological malignancy		autosomal dominant	Oncogene	Huang et al.
CHEK2	CHK2 checkpoint homolog (S. pombe)	chr22:28687897-28734721	22q12.1	breast	familial breast cancer	autosomal recessive	Tumor Suppressor Gene	COSMIC, Huang et. al.
COL7A1	collagen, type VII, alpha 1	chr3:48601506-48632700	3p21.31	Squamous cell carcinmona (skin)	Epidermolysis bullosa	autosomal dominant; autosomal recessive	Not classified	Huang et al.
CTR9	PROTEIN 1	chr11:10750986-10779754	11p15.4	Wilm's tumor		autosomal dominant	Not classified	Huang et al.
CXCR4	C-X-C motif chemokine receptor 4	chr2:136114869-136115939	2q21			autosomal dominant	Oncogene	COSMIC
CYLD	familial cylindromatosis gene	chr16:50749699-50796508	16q12-q13	cylindroma	familial cylindromatosis	autosomal recessive	Tumor Suppressor Gene	COSMIC, Huang et. al.
DDB2	damage-specific DNA binding protein 2	chr11:47215137-47238849	11p12	skin basal cell, skin squamous cell, melanoma	xeroderma pigmentosum (E)	autosomal recessive	Oncogene; Tumor Suppressor Gene	COSMIC, Huang et. al.
DICER1	dicer 1, ribonuclease type III	chr14:95090498-95133458	14q32.13	pleuropulmonary blastoma	familial pleuropulmonary blastoma or DICER1 syndrome	autosomal recessive	Tumor Suppressor Gene	COSMIC, Huang et. al.
DIS3L2	DIS3 mitotic control homolog (S. cerevisiae)-like 2	chr2:232825955-233209060	2q37.1	Wilms tumor	Perlman syndrome	autosomal recessive	Not classified	Huang et al.
DKC1	dyskeratosis congenita 1, dyskerin	chrX:153991031-154005964	Xq28	acute myeloid leukemia Squamous cell carcinoma (head + neck, anorectal)	Dyskeratosis congenita	X-linked recessive	Not classified	Huang et al.
DOCK8	dedicator of cytokinesis 8	chr9:214865-465255	9p24.3	Squamous cell carcinoma Lymphoma	HyperIgE syndrome	autosomal recessive	Not classified	Huang et al.
DROSHA	RIBONUCLEASE III, NUCLEAR	chr5:31400493-31532174	5p13.3			autosomal dominant	Not classified	Huang et al.
EGFR	epidermal growth factor receptor (erythroblastic leukemia viral (v-erb-b) oncogene homolog, avian)	chr7:55019278-55205617	7p12.3-p12.1	NSCLC	familial lung cancer	autosomal dominant	Oncogene	COSMIC, Huang et. al.
ELANE	elastase, neutrophil expressed	chr19:851014-856242	19p13.3	Leukemia	Severe congenital neutropenia	autosomal dominant	Not classified	Huang et al.
EPCAM	EPITHELIAL CELLULAR ADHESION MOLECULE	chr2:47369147-47387027	2p21	Hereditary Nonpolyposis Colorectal Cancer	Colorectal cancer, hereditary nonpolyposis, type 8	autosomal dominant	Not classified	Huang et al.
ERBB4	erb-b2 receptor tyrosine kinase 4	chr2:211383615-212538530	2q33.3-q34			autosomal dominant	Oncogene; Tumor Suppressor Gene	COSMIC
ERCC1	EXCISION REPAIR, COMPLEMENTING DEFECTIVE, IN CHINESE HAMSTER, 1	chr19:45407332-45478819	19q13.32		Cerebrooculofacioskeletal syndrome 4	autosomal recessive	Tumor Suppressor Gene	Huang et al.
ERCC2	excision repair cross-complementing rodent repair deficiency, complementation group 2 (xeroderma pigmentosum D)	chr19:45351629-45370237	19q13.2-q13.3	skin basal cell, skin squamous cell, melanoma	xeroderma pigmentosum (D)	autosomal recessive	Tumor Suppressor Gene	COSMIC, Huang et. al.
ERCC3	excision repair cross-complementing rodent repair deficiency, complementation group 3 (xeroderma pigmentosum group B complementing)	chr2:127257596-127294081	2q21	skin basal cell, skin squamous cell, melanoma	xeroderma pigmentosum (B)	autosomal recessive	Tumor Suppressor Gene	COSMIC, Huang et. al.
ERCC4	excision repair cross-complementing rodent repair deficiency, complementation group 4	chr16:13920166-13948347	16p13.3-p13.13	skin basal cell, skin squamous cell, melanoma	xeroderma pigmentosum (F)	autosomal recessive	Tumor Suppressor Gene	COSMIC, Huang et. al.
ERCC5	excision repair cross-complementing rodent repair deficiency, complementation group 5 (xeroderma pigmentosum, complementation group G (Cockayne syndrome))	chr13:102846267-102875903	13q33	skin basal cell, skin squamous cell, melanoma	xeroderma pigmentosum (G)	autosomal recessive	Tumor Suppressor Gene	COSMIC, Huang et. al.
ETV6	ETS VARIANT GENE 6	chr12:11649853-11,895,401	12p13.2	pediatric ALL	familial thrombocytopenia and hematologic malignancy	autosomal dominant	Oncogene	Huang et al.
EXT1	multiple exostoses type 1 gene	chr8:117799712-118111046	8q24.11-q24.13	exostoses, osteosarcoma	multiple exostoses type 1	autosomal recessive	Tumor Suppressor Gene	COSMIC, Huang et. al.
EXT2	multiple exostoses type 2 gene	chr11:44107713-44244287	11p12-p11	exostoses, osteosarcoma	multiple exostoses type 2	autosomal recessive	Tumor Suppressor Gene	COSMIC, Huang et. al.
FAH	fumarylacetoacetate hydrolase (fumarylacetoacetase)	chr15:80445122-80479288	15q25.1	Hepatocellular carcinoma	Tyrosinemia	autosomal recessive	Not classified	Huang et al.
FANCA	Fanconi anemia, complementation group A	chr16:89738601-89816615	16q24.3	AML, leukaemia	Fanconi anaemia A	autosomal recessive	Tumor Suppressor Gene	COSMIC, Huang et. al.
FANCC	Fanconi anemia, complementation group C	chr9:95101707-95249291	9q22.3	AML, leukaemia	Fanconi anaemia C	autosomal recessive	Tumor Suppressor Gene	COSMIC, Huang et. al.
FANCD2	Fanconi anemia, complementation group D2	chr3:10028658-10098950	3p26	AML, leukaemia	Fanconi anaemia D2	autosomal recessive	Tumor Suppressor Gene	COSMIC, Huang et. al.
FANCE	Fanconi anemia, complementation group E	chr6:35452546-35466345	6p21-p22	AML, leukaemia	Fanconi anaemia E	autosomal recessive	Tumor Suppressor Gene	COSMIC, Huang et. al.
FANCF	Fanconi anemia, complementation group F	chr11:22624686-22625810	11p15	AML, leukaemia	Fanconi anaemia F	autosomal recessive	Tumor Suppressor Gene	COSMIC, Huang et. al.
FANCG	Fanconi anemia, complementation group G	chr9:35074108-35079524	9p13	AML, leukaemia	Fanconi anaemia G	autosomal recessive	Tumor Suppressor Gene	COSMIC, Huang et. al.
FANCI	FANCI GENE	chr15:89243947-89317130	15q26.1		Fanconi anemia, complementation group I	autosomal recessive	Tumor Suppressor Gene	Huang et al.
FANCL	FANCL GENE	chr2:58159242-58,241,680	2p16.1		Fanconi anemia, complementation group L	autosomal recessive	Tumor Suppressor Gene	Huang et al.
FANCM	FANCM GENE	chr14:45135932-45200889	14q21.2	triple negative breast cancer		autosomal dominant	Tumor Suppressor Gene	Huang et al.
FAT1	FAT atypical cadherin 1	chr4:186588592-186709827	4q35.2	pancreatic			Tumor Suppressor Gene	COSMIC
FH	fumarate hydratase	chr1:241497828-241519722	1q42.1	leiomyomatosis, renal	hereditary leiomyomatosis and renal cell cancer	autosomal recessive	Tumor Suppressor Gene	COSMIC, Huang et. al.
FLCN	folliculin	chr17:17213655-17228137	17p11.2	renal, fibrofolliculomas, trichodiscomas	Birt-Hogg-Dube syndrome	autosomal recessive	Tumor Suppressor Gene	COSMIC, Huang et. al.
GATA2	GATA binding protein 2	chr3:128198270-128212028	3q21.3	Myeloid hematological malignancy	Emberger MonoMAC syndrome	autosomal dominant	Oncogene	Huang et al.
GBA	glucosidase, beta, acid	chr1:155204239-155214653	1q21	Myeloma Lymphoma Hepatocellular carcinoma	Gauchers type 1	autosomal recessive	Not classified	Huang et al.
GJB2	gap junction protein, beta 2, 26kDa	chr13:20761609-20767037	13q12.11	Squamous cell carcinoma	Keratosis-icthyosis-deafness syndrome (KID)	autosomal dominant	Not classified	Huang et al.
GPC3	glypican 3	X:133536124-133985449	Xq26.1	Wilms tumour	Simpson-Golabi-Behmel syndrome	X-linked recessive	Oncogene; Tumor Suppressor Gene	COSMIC, Huang et. al.
HFE	hemochromatosis	chr6:26087448-26098571	6p22.2	Hepatocellular carcinoma Cholangiocarcinoma	Haemochromatosis	autosomal recessive	Not classified	Huang et al.
HMBS	hydroxymethylbilane synthase	chr11:118955576-118964259	11q23.3	hepatocellular carcinoma	Porphyria (AI)	autosomal dominant	Not classified	Huang et al.
HNF1A	HNF1 homeobox A	chr12:120978769-121001192	12q24.2	hepatic adenoma, hepatocellular carcinoma	familial hepatic adenoma	autosomal recessive	Tumor Suppressor Gene	COSMIC, Huang et. al.
HRAS	v-Ha-ras Harvey rat sarcoma viral oncogene homolog	chr11:532636-534322	11p15.5	rhabdomyosarcoma, ganglioneuroblastoma, bladder	Costello syndrome	autosomal dominant	Oncogene	COSMIC, Huang et. al.
ITK	IL2-inducible T-cell kinase	chr5:156569944-156682201	5q33.3	Hodgkins lymphoma	Lymphoproliferative syndrome 1	autosomal recessive	Oncogene	Huang et al.
JMJD1C	JUMONJI DOMAIN-CONTAINING PROTEIN 1C	chr10:-63167221	10q21.3	intracranial germ cell tumors		autosomal dominant	Not classified	Huang et al.
KDR	vascular endothelial growth factor receptor 2	chr4:55079941-55125293	4q11-q12	melanoma		autosomal dominant	Oncogene	COSMIC
KIT	v-kit Hardy-Zuckerman 4 feline sarcoma viral oncogene homolog	chr4:54658015-54738557	4q12	GIST, epithelioma	familial gastrointestinal stromal tumour; Piebald trait	autosomal dominant	Oncogene	COSMIC, Huang et. al.
KRAS	V-KI-RAS2 KIRSTEN RAT SARCOMA VIRAL ONCOGENE HOMOLOG	chr12:25204788-25250930	12p12.1		RASopathy (Cardiofaciocutaneous syndrome 2, Noonan syndrome 3, RAS-associated autoimmune leukoproliferative disorder, Schimmelpenning-Feuerstein-Mims syndrome, somatic mosaic)	autosomal dominant	Oncogene	Huang et al.
LMO1	LIM domain only 1 (rhombotin 1) (RBTN1)	chr11:8224616-8268634	11p15	neuroblastoma		autosomal dominant	Oncogene	COSMIC, Huang et. al.
LZTR1	leucine-zipper-like transcription regulator 1	chr22:20982372-20997348	22q11.21	glioblastoma, schwannoma	Noonan syndrome 10	autosomal dominant	Tumor Suppressor Gene	COSMIC
MAP2K1	MITOGEN-ACTIVATED PROTEIN KINASE KINASE 1	chr15:66386872-66491543	15q22.31		RASopathy (Cardiofaciocutaneous syndrome 3)	autosomal dominant	Oncogene	Huang et al.
MAP2K2	MITOGEN-ACTIVATED PROTEIN KINASE KINASE 2	chr19:4090320-4124183	19p13.3		RASopathy (Cardiofaciocutaneous syndrome 4)	autosomal dominant	Oncogene	Huang et al.
MAX	Myc associated factor X	chr14:65076476-65102339	14q23	pheochromocytoma		autosomal recessive	Tumor Suppressor Gene	COSMIC, Huang et. al.
MEN1	multiple endocrine neoplasia type 1 gene	chr11:64804334-64810109	11q13	parathyroid adenoma, pituitary adenoma, pancreatic islet cell, carcinoid	multiple endocrine neoplasia type 1	autosomal recessive	Tumor Suppressor Gene	ACMG, COSMIC, Huang et. al.
MET	met proto-oncogene (hepatocyte growth factor receptor)	chr7:116312248-116438440	7q31	Renal cell cancer (papillary carcinoma)		autosomal dominant	Oncogene	Huang et al.
MITF	microphthalmia-associated transcription factor	chr3:69739434-69968336	3p13	familial melanoma		autosomal dominant	Oncogene	Huang et al., Yokoyama et al.
MLH1	E.coli MutL homolog gene	chr3:36993548-37050653	3p21.3	colorectal, endometrial, ovarian, CNS	hereditary non-polyposis colorectal cancer, Turcot syndrome	autosomal recessive	Tumor Suppressor Gene	ACMG, COSMIC, Huang et. al.
MPL	myeloproliferative leukaemia virus oncogene, thrombopoietin receptor	chr1:43337849-43352772	1p34	MPN	familial essential thrombocythemia	autosomal dominant	Oncogene	COSMIC, Huang et. al.
MRE11A	MRE11 homolog, double strand break repair nuclease	chr9:94415570-94512701	11q21	Malignant Pleural Mesothelioma, breast cancer	Ataxia-telangiectasia-like disorder 1	autosomal recessive	Not classified	Guo et al., La Duca et al., Sharma Bhai et al.
MSH2	mutS homolog 2 (E. coli)	chr2:47403192-47482949	2p22-p21	colorectal, endometrial, ovarian	hereditary non-polyposis colorectal cancer	autosomal recessive	Tumor Suppressor Gene	ACMG, COSMIC, Huang et. al.
MSH6	mutS homolog 6 (E. coli)	chr2:47783234-47806860	2p16	colorectal, endometrial, ovarian	hereditary non-polyposis colorectal cancer	autosomal recessive	Tumor Suppressor Gene	ACMG, COSMIC, Huang et. al.
MTAP	methylthioadenosine phosphorylase	chr9:21802542-21931646	9p21.3	malignant fibrous histiocytoma (sarcoma)	Diaphyseal medullary stenosis with malignant fibrous histiocytoma (DMS-MFH)	autosomal dominant	Not classified	Huang et al., Yu et. al.
MUTYH	mutY homolog (E. coli)	chr1:45329306-45340254	1p34.3-1p32.1	colorectal	adenomatous polyposis coli	autosomal recessive	Tumor Suppressor Gene	ACMG, COSMIC, Huang et. al.
NBN	nibrin	chr8:89935582-89984561	8q21	NHL, glioma, medulloblastoma, rhabdomyosarcoma	Nijmegen breakage syndrome	autosomal recessive	Tumor Suppressor Gene	COSMIC, Huang et. al.
NF1	neurofibromatosis type 1 gene	chr17:31095310-31374155	17q12	neurofibroma, glioma	neurofibromatosis type 1	autosomal recessive	Tumor Suppressor Gene	COSMIC, Huang et. al.
NF2	neurofibromatosis type 2 gene	chr22:29603999-29694802	22q12.2	meningioma, acoustic neuroma	neurofibromatosis type 2	autosomal recessive	Tumor Suppressor Gene	ACMG, COSMIC, Huang et. al.
NHP2	NUCLEOLAR PROTEIN FAMILY A, MEMBER 2	chr5:178149462-178153959	5q35.3		Dyskeratosis congenita, autosomal recessive 2	autosomal recessive	Not classified	Huang et al.
NOP10	NUCLEOLAR PROTEIN FAMILY A, MEMBER 3	chr15:34341715-34,343,160	15q14		Dyskeratosis congenita, autosomal recessive 1	autosomal recessive	Not classified	Huang et al.
NRAS	NEUROBLASTOMA RAS VIRAL ONCOGENE HOMOLOG	chr1:114704463-114716893	1p13.2		RASopathy (RAS-associated autoimmune lymphoproliferative syndrome type IV, somatic; Epidermal nevus, somatic; Melanocytic nevus syndrome, congenital, somatic; Neurocutaneous melanosis, somatic; Noonan syndrome 6; Schimmelpenning-Feuerstein-Mims syndrome, somatic mosaic)	autosomal dominant	Oncogene	Huang et al.
NTHL1	ENDONUCLEASE III-LIKE 1	chr16:2039814-2,047,865	16p13.3	colon adenocarcinoma, bladder carcinoma, meningioma, basal cell carcinoma, colorectal adenomas, head and neck squamous cell carcinoma-based on one woman case report		autosomal recessive	Not classified	Huang et al., Lorca et.al.
PALB2	partner and localizer of BRCA2	chr16:23603459-23641157	16p12.1	Wilms tumour, medulloblastoma, AML ,breast	Fanconi anaemia N, breast cancer susceptibility	autosomal recessive	Tumor Suppressor Gene	COSMIC, Huang et. al.
PAX5	PAIRED BOX GENE 5	chr9:36833274-37035318	9p13.2	B-ALL		autosomal dominant	Oncogene	Huang et al.
PDGFRA	platelet-derived growth factor, alpha-receptor	chr4:54258769-54295272	4q11-q13	GIST	familial gastrointestinal stromal tumour	autosomal dominant	Oncogene	COSMIC, Huang et. al.
PHOX2B	paired-like homeobox 2b	chr4:41745807-41748610	4p12	neuroblastoma	familial neuroblastoma	autosomal recessive	Tumor Suppressor Gene	COSMIC, Huang et. al.
PMS1	PMS1 postmeiotic segregation increased 1 (S. cerevisiae)	chr2:189791810-189877436	2q31-q33	hereditary non-polyposis colorectal cancer		autosomal recessive	Tumor Suppressor Gene	Huang et al.
PMS2	PMS2 postmeiotic segregation increased 2 (S. cerevisiae)	chr7:5973399-6009019	7p22	colorectal, endometrial, ovarian, medulloblastoma, glioma	hereditary non-polyposis colorectal cancer, Turcot syndrome	autosomal recessive	Tumor Suppressor Gene	ACMG, COSMIC, Huang et. al.
POLD1	DNA polymerase delta 1, catalytic subunit	chr19:50398852-50417947	19q13.3	CRC	Lynch syndrome		Tumor Suppressor Gene	COSMIC, Huang et. al.
POLE	polymerase (DNA directed), epsilon, catalytic subunit	chr12:132624697-132687315	12q24.3	colorectal cancer susceptibility	FILS syndrome	autosomal recessive	Tumor Suppressor Gene	COSMIC, Huang et. al.
POLH	polymerase (DNA directed), eta	chr6:43543887-43586701	6p21.1	Squamous cell cancer (skin)	Xeroderma pigmentosa V	autosomal recessive	Tumor Suppressor Gene	Huang et al.
POLQ	DNA polymerase theta	chr3:121432304-121546641	3q13.33	breast cancer			Oncogene; Tumor Suppressor Gene	COSMIC
POT1	PROTECTION OF TELOMERES 1	chr7:124822385-124929982	7q31.33	melanoma		autosomal dominant	Not classified	Huang et al.
PRDM9	PR DOMAIN-CONTAINING PROTEIN 9	chr5:23507614-23528596	5p14.2	childhood leukemia (B-ALL)		autosomal dominant	Not classified	Huang et al.
PRF1	perforin 1 (pore forming protein)	chr10:70598053-70600902	10q22	various leukaemia, lymphoma	Type 2 familial haemophagocytic lymphohistiocytosis	autosomal recessive	Tumor Suppressor Gene	COSMIC, Huang et. al.
PRKAR1A	protein kinase, cAMP-dependent, regulatory, type I, alpha (tissue specific extinguisher 1)	chr17:68515400-68530449	17q23-q24	myxoma, endocrine, papillary thyroid	Carney complex	autosomal dominant; autosomal recessive	Oncogene; Tumor Suppressor Gene	COSMIC, Huang et. al.
PRSS1	protease, serine, 1 (trypsin 1)	chr7:142457319-142460923	7q34	Pancreatic cancer		autosomal dominant	Not classified	Huang et al.
PTCH1	Homolog of Drosophila Patched gene	chr9:95446912-95508361	9q22.3	skin basal cell, medulloblastoma	nevoid basal cell carcinoma syndrome	autosomal recessive	Tumor Suppressor Gene	COSMIC, Huang et. al.
PTEN	phosphatase and tensin homolog gene	chr10:87864470-87965472	10q23.3	harmartoma, glioma, prostate, endometrial	Cowden syndrome, Bannayan-Riley-Ruvalcaba syndrome	autosomal dominant	Tumor Suppressor Gene	ACMG, COSMIC, Huang et. al.
PTPN11	protein tyrosine phosphatase, non-receptor type 11	chr12:112856155-112947717	12q24.13	JMML neuroblastoma	Noonan syndrome	autosomal dominant	Oncogene	Huang et al.
PTPN13	protein tyrosine phosphatase, non-receptor type 13	chr4:86635257-86814551	4q21.3	hepatocellular	Familial Hepatocellular Carcinoma	autosomal recessive	Tumor Suppressor Gene	COSMIC
RAD51C	RAD51 homolog C (S. cerevisiae)	chr17:56769934-56811703	17q25.1	Monoallelic mutations: Ovarian cancer	Fanconi anaemia (O) (biallelic mutations)	autosomal dominant; autosomal recessive	Tumor Suppressor Gene	Huang et al.
RAD51D	RAD51 homolog D (S. cerevisiae)	chr17:33426811-33448541	17q11	Ovarian cancer		autosomal dominant	Tumor Suppressor Gene	Huang et al.
RAF1	V-RAF-1 MURINE LEUKEMIA VIRAL ONCOGENE HOMOLOG 1	chr3:12583600-12,664,200	3p25.2		RASopathy (LEOPARD syndrome 2, Noonan syndrome 5)	autosomal dominant	Oncogene	Huang et al.
RB1	retinoblastoma gene	chr13:48303913-48480071	13q14	retinoblastoma, sarcoma, breast, small cell lung carcinoma	familial retinoblastoma	autosomal recessive	Tumor Suppressor Gene	ACMG, COSMIC, Huang et. al.
RECQL	RECQ PROTEIN-LIKE	chr12:21468909-21501668	12p12.1	breast cancer		autosomal dominant	Not classified	Huang et al.
RECQL4	RecQ protein-like 4	chr8:144511431-144517784	8q24.3	osteosarcoma, skin basal cell, skin sqamous cell	Rothmund-Thompson syndrome	autosomal recessive	Oncogene; Tumor Suppressor Gene	COSMIC, Huang et. al.
RET	ret proto-oncogene	chr10:43077259-43128269	10q11.2	medullary thyroid, papillary thyroid, pheochromocytoma	multiple endocrine neoplasia 2A/2B	autosomal dominant	Oncogene	ACMG, COSMIC, Huang et. al.
RHBDF2	rhomboid 5 homolog 2 (Drosophila)	chr17:74466976-74497508	17q25.1	Esophageal cancer		autosomal dominant	Not classified	Huang et al.
RMRP	RNA component of mitochondrial RNA processing endoribonuclease	chr9:35657748-35658015	9p13.3	Non-hodgkin lymphoma Squamous carcinoma (bcc) Leukemia	Cartilage-hair hypoplasia syndrome	autosomal recessive	Not classified	Huang et al.
RUNX1	runt-related transcription factor 1	chr21:36160098-37357047	21q22.3	Myeloid hematological malignancy (leukemia)		autosomal dominant	Oncogene	Huang et al.
SBDS	Shwachman-Bodian-Diamond syndrome protein	chr7:66988371-66995417	7q11	AML, MDS	Schwachman-Diamond syndrome	autosomal recessive	Tumor Suppressor Gene	COSMIC, Huang et. al.
SDHA	succinate dehydrogenase complex, subunit A, flavoprotein (Fp)	chr5:218356-256420	5p15	paraganglioma	paragangliomas-5 (PGL5)	autosomal recessive	Tumor Suppressor Gene	COSMIC, Huang et. al.
SDHAF2	succinate dehydrogenase complex assembly factor 2	chr11:61430147-61446071	11q12.2	paraganglioma	familial paraganglioma	autosomal recessive	Tumor Suppressor Gene	ACMG, COSMIC, Huang et. al.
SDHB	succinate dehydrogenase complex, subunit B, iron sulfur (Ip)	chr1:17018881-17054019	1p36.1-p35	paraganglioma, pheochromocytoma	familial paraganglioma	autosomal recessive	Tumor Suppressor Gene	ACMG, COSMIC, Huang et. al.
SDHC	succinate dehydrogenase complex, subunit C, integral membrane protein, 15kDa	chr1:161314406-161362433	1q21	paraganglioma, pheochromocytoma	familial paraganglioma	autosomal recessive	Tumor Suppressor Gene	ACMG, COSMIC, Huang et. al.
SDHD	succinate dehydrogenase complex, subunit D, integral membrane protein	chr11:112086908-112094970	11q23	paraganglioma, pheochromocytoma	familial paraganglioma	autosomal recessive	Tumor Suppressor Gene	ACMG, COSMIC, Huang et. al.
SERPINA1	serpin peptidase inhibitor, clade A (alpha-1 antiproteinase, antitrypsin), member 1	chr14:94843084-94857030	14q32.13	Hepatocellular carcinoma	Alpha1 antitrypsin defiency	autosomal recessive	Not classified	Huang et al.
SETBP1	SET binding protein 1	chr18:44701347-45063698	18q21.1	neuroepithelial tumours	Schinzel-Giedion syndrome	autosomal dominant	Oncogene	COSMIC, Huang et. al.
SH2B3	SH2B ADAPTOR PROTEIN 3	chr12:111405107-111451623	12q24.12			autosomal recessive	Not classified	Huang et al.
SH2D1A	SH2 domain containing 1A	chrX:123480194-123507005	Xq25	Lymphoma	Lymphoproliferative disease	X-linked recessive	Not classified	Huang et al.
SHOC2	SUPPRESSOR OF CLEAR, C. ELEGANS, HOMOLOG OF	chr10:110919542-111,013,666	10q25.2		RASopathy (Noonan-like syndrome with loose anagen hair)	autosomal dominant	Not classified	Huang et al.
SLC25A13	solute carrier family 25 (aspartate/glutamate carrier), member 13	chr7:95749532-95951459	7q21.3	Hepatocellular carcinoma	Citrullinaemia	autosomal recessive	Not classified	Huang et al.
SMAD4	SMAD family member 4	chr18:51047047-51078467	18q21.1	gastrointestinal polyp	juvenile polyposis	autosomal recessive	Tumor Suppressor Gene	ACMG, COSMIC, Huang et. al.
SMARCA4	SWI/SNF related, matrix associated, actin dependent regulator of chromatin, subfamily a, member 4	chr19:11071598-11176071	19p13.2	Rhabdoid tumor	Rhabdoid predisposition syndrome	autosomal dominant	Tumor Suppressor Gene	Huang et al.
SMARCB1	SWI/SNF related, matrix associated, actin dependent regulator of chromatin, subfamily b, member 1	chr22:23787170-23834180	22q11	malignant rhabdoid	rhabdoid predisposition syndrome	autosomal recessive	Tumor Suppressor Gene	COSMIC, Huang et. al.
SMARCE1	SWI/SNF related, matrix associated, actin dependent regulator of chromatin, subfamily e, member 1	chr17:40628785-40645626	17q21.2	meningioma		autosomal recessive	Tumor Suppressor Gene	COSMIC, Huang et. al.
SOS1	son of sevenless homolog 1 (Drosophila)	chr2:39208537-39351486	2p22.1	Rhabdomyosarcoma	Noonan syndrome	autosomal dominant	Not classified	Huang et al.
SPOP	speckle type POZ protein	chr17:49600378-49622810	17q21.33	prostate cancer		autosomal recessive	Tumor Suppressor Gene	COSMIC
SPRTN	SprT-LIKE N-TERMINAL DOMAIN PROTEIN	chr1:231337935-231,370,550	1q42.2	hepatocellular carcinoma		autosomal recessive	Not classified	Huang et al.
SRY	sex determining region Y	chrY:2654896-2655740	Yp11.31	Gonadoblastoma		Y-linked	Not classified	Huang et al.
STAT3	signal transducer and activator of transcription 3 (acute-phase response factor)	chr17:42315745-42348516	17q21.31	paediatric large granular lymphocytic leukaemia	IPEX-like syndrome	autosomal dominant	Oncogene	COSMIC, Huang et. al.
STK11	serine/threonine kinase 11 gene (LKB1)	chr19:1206914-1226647	19p13.3	jejunal hamartoma, ovarian, testicular, pancreatic	Peutz-Jeghers syndrome	autosomal recessive	Tumor Suppressor Gene	ACMG, COSMIC, Huang et. al.
SUFU	suppressor of fused homolog (Drosophila)	chr10:102504153-102630155	10q24.32	medulloblastoma	medulloblastoma predisposition	autosomal recessive	Tumor Suppressor Gene	COSMIC, Huang et. al.
TERT	telomerase reverse transcriptase	chr5:1253728-1294989	5p15.33	melanoma	Dyskeratosis congenita	autosomal dominant	Oncogene; Tumor Suppressor Gene	COSMIC, Huang et. al.
TGFBR1	transforming growth factor, beta receptor 1	chr9:101866320-101916474	9q22.33	Squamous cell carcinoma (skin)	Multiple self-healing squamous epithelioma (MSSE) Ferguson-Smith syndrome	autosomal dominant	Not classified	ACMG, Huang et al.
TGFBR2	transforming growth factor beta receptor II	chr3:30606884-30691599	3p22	colorectal	Hereditary Nonpolyposis Colorectal Cancer type 6	autosomal recessive	Tumor Suppressor Gene	ACMG, COSMIC
TMEM127	transmembrane protein 127	chr2:96253808-96265381	2q11.2	pheochromocytoma, renal cell carcinoma		autosomal recessive	Tumor Suppressor Gene	COSMIC, Huang et. al.
TNFRSF6	transforming growth factor, beta receptor 1	chr10:90750414-90775542	10q23.31	Lymphoma	Autoimmunie lymphoproliferative syndrome	autosomal dominant	Not classified	Huang et al.
TP53	tumor protein p53	chr17:7669609-7676594	17p13	breast, sarcoma, adrenocortical carcinoma, glioma, multiple other tumour types	Li-Fraumeni syndrome	autosomal recessive	Oncogene; Tumor Suppressor Gene	ACMG, COSMIC, Huang et. al.
TP63	tumor protein p63	chr3:189631516-189894502	3q28	NSCLC			Oncogene; Tumor Suppressor Gene	COSMIC
TRIM37	tripartite motif containing 37	chr17:57059999-57184282	17q22	Wilms tumor	Mulibrey-nanism	autosomal recessive	Not classified	Huang et al.
TSC1	tuberous sclerosis 1 gene	chr9:132896235-132928872	9q34	hamartoma, renal cell carcinoma, tuberous sclerosis tuber	Tuberous sclerosis 1	autosomal recessive	Tumor Suppressor Gene	ACMG, COSMIC, Huang et. al.
TSC2	tuberous sclerosis 2 gene	chr16:2048616-2088610	16p13.3	hamartoma, renal cell carcinoma, tuberous sclerosis tuber	Tuberous sclerosis 2	autosomal recessive	Tumor Suppressor Gene	ACMG, COSMIC, Huang et. al.
TSHR	thyroid stimulating hormone receptor	chr14:80955681-81144353	14q31	thyroid adenoma		autosomal dominant	Oncogene	COSMIC, Huang et. al.
UROD	uroporphyrinogen decarboxylase	chr1:45477819-45481247	1p34.1	hepatocellular carcinoma	Porphyria (cutanea tarda)	autosomal dominant; autosomal recessive	Not classified	Huang et al.
VHL	von Hippel-Lindau syndrome gene	chr3:10141848-10149965	3p25	renal, haemangioma, pheochromocytoma	Von Hippel-Lindau syndrome	autosomal recessive	Tumor Suppressor Gene	ACMG, COSMIC, Huang et. al.
WAS	Wiskott-Aldrich syndrome	X:48683854-48691162	Xp11.23-p11.22	lymphoma	Wiskott-Aldrich syndrome	X-linked recessive	Oncogene	COSMIC, Huang et. al.
WRN	Werner syndrome (RECQL2)	chr8:31058448-31173102	8p12-p11.2	osteosarcoma, meningioma, other tumour types	Werner syndrome	autosomal recessive	Tumor Suppressor Gene	COSMIC, Huang et. al.
WT1	Wilms tumour 1 gene	chr11:32389058-32435141	11p13	Wilms tumour	Denys-Drash syndrome, Frasier syndrome, familial Wilms tumour	autosomal recessive	Oncogene; Tumor Suppressor Gene	ACMG, COSMIC, Huang et. al.
XPA	xeroderma pigmentosum, complementation group A	chr9:97675439-97697292	9q22.3	skin basal cell, skin squamous cell, melanoma	xeroderma pigmentosum (A)	autosomal recessive	Tumor Suppressor Gene	COSMIC, Huang et. al.
XPC	xeroderma pigmentosum, complementation group C	chr3:14145941-14178568	3p25	skin basal cell, skin squamous cell, melanoma	xeroderma pigmentosum (C)	autosomal recessive	Tumor Suppressor Gene	COSMIC, Huang et. al.

## Sheet: Table S3
Table S3. Germline mutations in the TCGA SKCM study cohort.
Abbreviations: MAF, minor allele frequency; AD, autosomal dominant; AR, autosomal recessive; AML, acute myeloid leukemia; BCC, basal cell carcinoma, GIST, gastrointestinal stromal tumor; NHL, non-Hodgkins lymphoma; SCC, squamous cell carcinoma.
Sample	Gene	Variant	Location	Transcript	Consequence	rsID	MAF gnomAD	ClinVar Interpretation	ClinVar Calls (number of submitters)	OMIM	Inheritance
TCGA-EE-A29S	APC	p.G1203*	5:112174898	NM_000038.5	stop gained	rs1057518472	-	Likely Pathogenic	Likely Pathogenic (1)	Colorectal cancer, Hepatoblastoma, Desmoid tumor	AD
TCGA-BF-A3DM	ATM	p.R2032K	11:108186638	NM_000051.3	splice region	rs139770721	2.8e-05	Pathogenic/Likely pathogenic	Pathogenic (8), Likely pathogenic (1)	Ataxia-telangiectasia (NHL, Leukaemia, Hodgkin lymphoma); Breast cancer	AR/AD
TCGA-DA-A3F2	ATM	p.E1978*	11:108183151	NM_000051.3	stop gained	rs587779852	4.9e-05	Pathogenic	Pathogenic (8)	Ataxia-telangiectasia (NHL, Leukaemia, Hodgkin lymphoma); Breast cancer	AR/AD
TCGA-EB-A41B	BARD1	c.2002-1G>A	2:215593733	NM_000465.2	splice acceptor	rs762601855	4e-06	Conflicting interpretations of pathogenicity	Likely pathogenic (1), Uncertain significance (1)	Ovarian, breast and endometrioid cancer	AD
TCGA-GN-A8LN	BLM	p.R1139*	15:91346807	NM_000057.2	stop gained	rs587783037	8e-06	Pathogenic	Pathogenic (3)	Leukaemia, lymphoma, SCC, other tumour types	AR
TCGA-EE-A17Y	BRCA2	c.9117G>T	13:32954050	NM_000059.3	splice region	rs28897756	-	Pathogenic	Pathogenic (1)	Breast, ovarian, and pancreatic cancer; leukaemia	AD
TCGA-W3-AA1R	BRCA2	p.S1982*	13:32914438	NM_000059.3	frameshift	rs80359550	0.000272	Pathogenic	Pathogenic (45), Risk factor (1)	Breast, ovarian, and pancreatic cancer; leukaemia	AD
TCGA-BF-A5ES	BRCA2	p.SD884-885*	13:32911143-32911146	NM_000059.3	frameshift	rs80359340	-	Pathogenic	Pathogenic (8)	Breast, ovarian, and pancreatic cancer; leukaemia	AD
TCGA-FS-A1ZH	BRCA2	p.F2011*	13:32914523-32914524	NM_000059.3	frameshift	rs1555284507	-	Pathogenic	Pathogenic (1)	Breast, ovarian, and pancreatic cancer; leukaemia	AD
TCGA-EE-A183	BRIP1	p.R798*	17:59793412	NM_032043.2	stop gained	rs137852986	0.000173	Conflicting interpretations of pathogenicity	Pathogenic (16), Likely pathogenic (2), Uncertain significance (1)	AML, leukaemia, breast cancer	AD
TCGA-EE-A2MM	CDKN2A	p.W15*	9:21974782	NM_001195132.1	stop gained	rs138677674	4e-06	Pathogenic	Pathogenic (2)	Melanoma; pancreatic cancer; neural system tumour syndrome	AD
TCGA-ER-A19Q	CHEK2	c.573+1G>A	22:29121230	NM_001005735.1	splice donor	rs121908698	0.000134	Pathogenic/Likely pathogenic	Pathogenic (12), Likely pathogenic (2)	Breast cancer	AD
TCGA-D9-A4Z6	CHEK2	c.573+1G>A	r22:29121230	NM_001005735.1	splice donor	rs121908698	0.000134	Pathogenic	Pathogenic (12), Likely pathogenic (2)	Breast cancer	AD
TCGA-D9-A1JW	CHEK2	c.573+1G>A	22:29121230	NM_001005735.1	splice donor	rs121908698	4e-06	Pathogenic	Pathogenic (12), Likely pathogenic (2)	Breast cancer	AD
TCGA-DA-A95W	CHEK2	p.T410*	22:29091857	NM_001005735.1	frameshift	rs555607708	0.002077	Conflicting interpretations of pathogenicity	Pathogenic (21), Uncertain significance (1)	Breast cancer	AD
TCGA-DA-A95W	ERCC3	p.R109*	2:128050332	NM_000122.1	stop gained	rs34295337	0.00052	Pathogenic/ Likely pathogenic	Pathogenic (1), Likely pathogenic (2)	BCC, SCC, melanoma	AR
TCGA-ER-A3PL	FANCC	p.R548*	9:97864024	NM_001243743.1	stop gained	rs104886457	5.3e-05	Pathogenic/Likely pathogenic	Pathogenic (11), Likely pathogenic (2)	AML, leukaemia	AR
TCGA-GF-A4EO	FANCC	p.R179*	9:97912356	NM_001243743.1	stop gained	rs769039987	8e-06	Pathogenic/Likely pathogenic	Pathogenic (2), Likely pathogenic (4)	AML, leukaemia	AR
TCGA-FS-A1ZN	MTAP	p.W224*	9:21854850	NM_002451.4	stop gained	rs374944293	4e-06	Not reported	-	Sarcoma	AD
TCGA-D3-A3CF	MUTYH	p.L385*	1:45797372	NM_001128425.1	frameshift	rs587778536	7.7e-05	Pathogenic/Likely pathogenic	Pathogenic (12), Likely pathogenic (1)	Colorectal	AR
TCGA-EB-A44R	MUTYH	c.934-2A>G	1:45797760	NM_001128425.1	splice acceptor	rs77542170	0.001088	Conflicting interpretations of pathogenicity	Pathogenic (1), Likely pathogenic (4), Likely benign (1), Uncertain significance (3)	Colorectal	AR
TCGA-BF-A3DN	NBN	p.K219fs	8:90983442-90983446	NM_002485.4	frameshift	rs587776650	0.000191	Pathogenic	Pathogenic (19), Risk factor (1)	Lymphoma, glioma, medulloblastoma, rhabdomyosarcoma	AR
TCGA-FS-A1Z4	NBN	p.S706*	8:90955548	NM_002485.4	stop gained	rs730881857	4e-06	Pathogenic/Likely pathogenic	Pathogenic (5), Likely pathogenic (1)	Lymphoma, glioma medulloblastoma, rhabdomyosarcoma	AR
TCGA-WE-AAA0	NTHL1	p.Q90*	16:2096239	NM_002528.5	stop gained	rs150766139	0.001427	Conflicting interpretations of pathogenicity	Pathogenic (4), Uncertain significance (1)	Colon adenocarcinoma, bladder cancer, meningioma, BCC,	AR
TCGA-EE-A20H	RAD51C	p.R193*	17:56780562	NM_058216.2	stop gained	rs200293302	4.1e-05	Pathogenic	Pathogenic (8)	Ovarian cancer	AR/AD
TCGA-BF-A3DL	RECQL4	c.2493_2494del	8:145738492-145738493	NM_004260.3	frameshift	rs752729755	-	Pathogenic	Pathogenic (2)	BCC, SCC, osteogenic sarcoma	AR
TCGA-GN-A269	RECQL4	p.G392*	8:145741231	NM_004260.3	frameshift	rs754177646	4e-06	Pathogenic	Pathogenic (1)	BCC, SCC, osteogenic sarcoma	AR
TCGA-GN-A267	SBDS	p.SK61-62S*	7:66459273-66459274	NM_016038.2	stop gained	rs113993991	-	Pathogenic	Pathogenic (7)	Myeloid hematological malignancy	AR
TCGA-BF-AAP2	SBDS	c.258+2T>C	7:66459197	NM_016038.2	splice donor	rs113993993	0.003906	Pathogenic	Pathogenic (18), Likely pathogenic (1), Risk factor (1)	Myeloid hematological malignancy	AR
TCGA-D3-A1Q8	SBDS	c.258+2T>C	7:66459197	NM_016038.2	splice donor	rs113993993	0.003906	Pathogenic	Pathogenic (18), Likely pathogenic (1), Risk factor (1)	Myeloid hematological malignancy	AR
TCGA-D3-A3CC	SBDS	c.258+2T>C	7:66459197	NM_016038.2	splice donor	rs113993993	0.003906	Pathogenic	Pathogenic (18), Likely pathogenic (1), Risk factor (1)	Myeloid hematological malignancy	AR
TCGA-EE-A3AD	SDHA	p.M1V	5:218471	NM_004168.3	start lost	rs1061517	9e-06	Pathogenic/ Likely pathogenic	Pathogenic (3), Likely pathogenic (1)	GIST, Paraganglioma, pheochromocytoma,	AR/AD
TCGA-GF-A3OT	SDHA	p.R31*	5:223624	NM_004168.3	stop gained	rs142441643	0.000195	Pathogenic	Pathogenic (12), Likely pathogenic (1)	GIST, Paraganglioma, pheochromocytoma,	AR/AD
TCGA-EE-A3J7	SDHA	p.L349*	5:233742-233743	NM_004168.3	frameshift	rs754307527	4e-06	Not reported	-	GIST, Paraganglioma, pheochromocytoma,	AR/AD
TCGA-EB-A5SH	WRN	p.R369*	8:30938648	NM_000553.4	stop gained	rs17847577	0.000179	Pathogenic/Likely pathogenic	Pathogenic (4), Likely pathogenic (1)	Sarcoma, Melanoma, Thyroid cancer	AR
TCGA-EB-A5SF	WRN	p.D526*	8:30946407	NM_000553.4	frameshift, splice region	rs780555196	3.3e-05	Pathogenic/ Likely pathogenic	Pathogenic (1), Likely pathogenic (1)	Sarcoma, Melanoma, Thyroid cancer	AR
TCGA-EB-A97M	WRN	p.E30*	8:30916051	NM_000553.4	stop gained	rs1198210848	4e-06	Pathogenic	Pathogenic (1)	Sarcoma, Melanoma, Thyroid cancer	AR
TCGA-ER-A2NE	XPA	p.A3*	9:100459568	NM_000380.3	frameshift	rs748363269	5e-06	Not reported	-	Early onset skin cancer (melanoma, BCC, SCC)	AR
TCGA-D3-A3MU	XPA	p.A4*	9:100459565	NM_000380.3	frameshift	rs779161471	5e-06	Pathogenic/ Likely pathogenic	Pathogenic (1), Likely pathogenic (1)	Early onset skin cancer (melanoma, BCC, SCC)	AR
TCGA-W3-AA21	MITF	p.E318K	3:70014091	NM_001354604.2	missense	rs149617956	0.001357	Conflicting interpretations of pathogenicity	Pathogenic (4), Likely pathogenic (2), Likely benign (1)	Susceptibility to cutaneous melanoma	AD
TCGA-D3-A1Q5	MITF	p.E318K	3:70014091	NM_001354604.2	missense	rs149617956	0.001357	Conflicting interpretations of pathogenicity	Pathogenic (4), Likely pathogenic (2), Likely benign (1)	Susceptibility to cutaneous melanoma	AD
TCGA-D3-A1Q6	MITF	p.E318K	3:70014091	NM_001354604.2	missense	rs149617956	0.001357	Conflicting interpretations of pathogenicity	Pathogenic (4), Likely pathogenic (2), Likely benign (1)	Susceptibility to cutaneous melanoma	AD
TCGA-EE-A2M8	MITF	p.E318K	3:70014091	NM_001354604.2	missense	rs149617956	0.001357	Conflicting interpretations of pathogenicity	Pathogenic (4), Likely pathogenic (2), Likely benign (1)	Susceptibility to cutaneous melanoma	AD
TCGA-FS-A1ZS	MITF	p.E318K	3:70014091	NM_001354604.2	missense	rs149617956	0.001357	Conflicting interpretations of pathogenicity	Pathogenic (4), Likely pathogenic (2), Likely benign (1)	Susceptibility to cutaneous melanoma	AD
TCGA-GF-A2C7	MITF	p.E318K	3:70014091	NM_001354604.2	missense	rs149617956	0.001357	Conflicting interpretations of pathogenicity	Pathogenic (4), Likely pathogenic (2), Likely benign (1)	Susceptibility to cutaneous melanoma	AD
TCGA-EE-A2A2	TYR	p.T373K	11:88961072	NM_000372.4	missense	rs61754388	0.0003337	Pathogenic	Pathogenic (7)	Susceptibility to cutaneous melanoma	AD
